# Supplementary material for: Loss-of-function N178T variant of the human P2Y4 receptor is associated with decreased severity of coronary artery disease and improved glucose homeostasis
Source: Front Pharmacol. 2022 Dec 2;13:1049696. doi: 10.3389/fphar.2022.1049696 (PMC9755162; doi:10.3389/fphar.2022.1049696)
Supplement: Supplementary file 1 [file DataSheet3.ZIP]

Archive with 99 entries (99 files):
- Sequencing CAD Wildtype alleles/3_24706A.ab1
- Sequencing CAD Wildtype alleles/1_59969A.ab1
- Sequencing CAD Wildtype alleles/3_36757D.ab1
- Sequencing CAD Wildtype alleles/2_45965C.ab1
- Sequencing CAD Wildtype alleles/1_59969B.ab1
- Sequencing CAD Wildtype alleles/3_18096C.ab1
- Sequencing CAD Wildtype alleles/2_28469D.ab1
- Sequencing CAD Wildtype alleles/3_11886D.ab1
- Sequencing CAD Wildtype alleles/2_9018D.ab1
- Sequencing CAD Wildtype alleles/3_13208C.ab1
- Sequencing CAD Wildtype alleles/1_59969C.ab1
- Sequencing CAD Wildtype alleles/3_24706C.ab1
- Sequencing CAD Wildtype alleles/3_18097B.ab1
- Sequencing CAD Wildtype alleles/2_45965D.ab1
- Sequencing CAD Wildtype alleles/3_2279B.ab1
- Sequencing CAD Wildtype alleles/3_18096F.ab1
- Sequencing CAD Wildtype alleles/3_36757C.ab1
- Sequencing CAD Wildtype alleles/3_2279A.ab1
- Sequencing CAD Wildtype alleles/3_18097A.ab1
- Sequencing CAD Wildtype alleles/1_59969D.ab1
- Sequencing CAD Wildtype alleles/3_13208D.ab1
- Sequencing CAD Wildtype alleles/2_9018C.ab1
- Sequencing CAD Wildtype alleles/3_11886C.ab1
- Sequencing CAD Wildtype alleles/2_28469C.ab1
- Sequencing CAD Wildtype alleles/1_59969E.ab1
- Sequencing CAD Wildtype alleles/3_18096D.ab1
- Sequencing CAD Wildtype alleles/1_57009C.ab1
- Sequencing CAD Wildtype alleles/2_42458D.ab1
- Sequencing CAD Wildtype alleles/1_68839D.ab1
- Sequencing CAD Wildtype alleles/3_10727B.ab1
- Sequencing CAD Wildtype alleles/2_68753C.ab1
- Sequencing CAD Wildtype alleles/1_68839E.ab1
- Sequencing CAD Wildtype alleles/3_33973D.ab1
- Sequencing CAD Wildtype alleles/1_70137D.ab1
- Sequencing CAD Wildtype alleles/2_78163C.ab1
- Sequencing CAD Wildtype alleles/3_10727A.ab1
- Sequencing CAD Wildtype alleles/2_20863C.ab1
- Sequencing CAD Wildtype alleles/2_41536C.ab1
- Sequencing CAD Wildtype alleles/1_70137C.ab1
- Sequencing CAD Wildtype alleles/3_33973C.ab1
- Sequencing CAD Wildtype alleles/2_68753D.ab1
- Sequencing CAD Wildtype alleles/1_68839B.ab1
- Sequencing CAD Wildtype alleles/2_66691C.ab1
- Sequencing CAD Wildtype alleles/2_42458C.ab1
- Sequencing CAD Wildtype alleles/1_57009D.ab1
- Sequencing CAD Wildtype alleles/2_20863D.ab1
- Sequencing CAD Wildtype alleles/2_41536D.ab1
- Sequencing CAD Wildtype alleles/2_66691A.ab1
- Sequencing CAD Wildtype alleles/2_78163D.ab1
- Sequencing CAD Wildtype alleles/1_68839A.ab1
- Sequencing CAD Wildtype alleles/2_77411D.ab1
- Sequencing CAD Wildtype alleles/2_17178D.ab1
- Sequencing CAD Wildtype alleles/3_55158D.ab1
- Sequencing CAD Wildtype alleles/3_10728D.ab1
- Sequencing CAD Wildtype alleles/3_1295C.ab1
- Sequencing CAD Wildtype alleles/3_12518D.ab1
- Sequencing CAD Wildtype alleles/3_20214D.ab1
- Sequencing CAD Wildtype alleles/3_3006D.ab1
- Sequencing CAD Wildtype alleles/2_40892D.ab1
- Sequencing CAD Wildtype alleles/3_40881D.ab1
- Sequencing CAD Wildtype alleles/1_60553D.ab1
- Sequencing CAD Wildtype alleles/3_12518A.ab1
- Sequencing CAD Wildtype alleles/3_68610A.ab1
- Sequencing CAD Wildtype alleles/3_1295D.ab1
- Sequencing CAD Wildtype alleles/3_10728C.ab1
- Sequencing CAD Wildtype alleles/3_55158C.ab1
- Sequencing CAD Wildtype alleles/2_17178C.ab1
- Sequencing CAD Wildtype alleles/1_60553A.ab1
- Sequencing CAD Wildtype alleles/2_77411C.ab1
- Sequencing CAD Wildtype alleles/3_68610B.ab1
- Sequencing CAD Wildtype alleles/1_60553C.ab1
- Sequencing CAD Wildtype alleles/3_40881C.ab1
- Sequencing CAD Wildtype alleles/2_40892C.ab1
- Sequencing CAD Wildtype alleles/3_3006C.ab1
- Sequencing CAD Wildtype alleles/1_60553B.ab1
- Sequencing CAD Wildtype alleles/3_20214C.ab1
- Sequencing CAD Wildtype alleles/3_12518C.ab1
- Sequencing CAD Wildtype alleles/2_60238C.ab1
- Sequencing CAD Wildtype alleles/1_37026A.ab1
- Sequencing CAD Wildtype alleles/3_36755D.ab1
- Sequencing CAD Wildtype alleles/1_68241C.ab1
- Sequencing CAD Wildtype alleles/2_51944D.ab1
- Sequencing CAD Wildtype alleles/2_13737D.ab1
- Sequencing CAD Wildtype alleles/1_64520D.ab1
- Sequencing CAD Wildtype alleles/1_37026B.ab1
- Sequencing CAD Wildtype alleles/1_68241A.ab1
- Sequencing CAD Wildtype alleles/2_77436C.ab1
- Sequencing CAD Wildtype alleles/1_37026C.ab1
- Sequencing CAD Wildtype alleles/2_13737C.ab1
- Sequencing CAD Wildtype alleles/1_68241D.ab1
- Sequencing CAD Wildtype alleles/2_51944C.ab1
- Sequencing CAD Wildtype alleles/3_36755C.ab1
- Sequencing CAD Wildtype alleles/3_60477B.ab1
- Sequencing CAD Wildtype alleles/1_68241E.ab1
- Sequencing CAD Wildtype alleles/2_60238D.ab1
- Sequencing CAD Wildtype alleles/1_64520B.ab1
- Sequencing CAD Wildtype alleles/1_37026D.ab1
- Sequencing CAD Wildtype alleles/2_77436D.ab1
- Sequencing CAD Wildtype alleles/3_60477A.ab1
