# Supplementary material for: Loss-of-function N178T variant of the human P2Y4 receptor is associated with decreased severity of coronary artery disease and improved glucose homeostasis
Source: Front Pharmacol. 2022 Dec 2;13:1049696. doi: 10.3389/fphar.2022.1049696 (PMC9755162; doi:10.3389/fphar.2022.1049696)
Supplement: Supplementary file 3 [file DataSheet4.ZIP]

Archive with 24 entries (24 files):
- Sequencing CAD Mutant alleles/1_63593A.ab1
- Sequencing CAD Mutant alleles/3_58277D.ab1
- Sequencing CAD Mutant alleles/1_58416D.ab1
- Sequencing CAD Mutant alleles/2_15069D.ab1
- Sequencing CAD Mutant alleles/1_63593B.ab1
- Sequencing CAD Mutant alleles/2_34847C.ab1
- Sequencing CAD Mutant alleles/3_58650D.ab1
- Sequencing CAD Mutant alleles/1_63593C.ab1
- Sequencing CAD Mutant alleles/1_58416C.ab1
- Sequencing CAD Mutant alleles/3_58277C.ab1
- Sequencing CAD Mutant alleles/1_58416B.ab1
- Sequencing CAD Mutant alleles/1_63593F.ab1
- Sequencing CAD Mutant alleles/1_63593D.ab1
- Sequencing CAD Mutant alleles/3_58650C.ab1
- Sequencing CAD Mutant alleles/2_34847D.ab1
- Sequencing CAD Mutant alleles/1_58416A.ab1
- Sequencing CAD Mutant alleles/2_15069C.ab1
- Sequencing CAD Mutant alleles/1_63593E.ab1
- Sequencing CAD Mutant alleles/3_40925D.ab1
- Sequencing CAD Mutant alleles/3_40925C.ab1
- Sequencing CAD Mutant alleles/2_55412C.ab1
- Sequencing CAD Mutant alleles/2_55412D.ab1
- Sequencing CAD Mutant alleles/3_56719B.ab1
- Sequencing CAD Mutant alleles/3_56719A.ab1
