# Supplementary material for: Loss-of-function N178T variant of the human P2Y4 receptor is associated with decreased severity of coronary artery disease and improved glucose homeostasis
Source: Front Pharmacol. 2022 Dec 2;13:1049696. doi: 10.3389/fphar.2022.1049696 (PMC9755162; doi:10.3389/fphar.2022.1049696)
Supplement: Supplementary file 4 [file DataSheet1.ZIP]

Archive with 72 entries (72 files):
- Wildtype alleles/603A.ab1
- Wildtype alleles/792D.ab1
- Wildtype alleles/9D.ab1
- Wildtype alleles/317D.ab1
- Wildtype alleles/593D.ab1
- Wildtype alleles/767D.ab1
- Wildtype alleles/603B.ab1
- Wildtype alleles/547C.ab1
- Wildtype alleles/63B.ab1
- Wildtype alleles/63C.ab1
- Wildtype alleles/593C.ab1
- Wildtype alleles/317C.ab1
- Wildtype alleles/9C.ab1
- Wildtype alleles/792C.ab1
- Wildtype alleles/63D.ab1
- Wildtype alleles/547D.ab1
- Wildtype alleles/767C.ab1
- Wildtype alleles/804C.ab1
- Wildtype alleles/673D.ab1
- Wildtype alleles/243B.ab1
- Wildtype alleles/243C.ab1
- Wildtype alleles/306C.ab1
- Wildtype alleles/540D.ab1
- Wildtype alleles/243A.ab1
- Wildtype alleles/281D.ab1
- Wildtype alleles/468D.ab1
- Wildtype alleles/243D.ab1
- Wildtype alleles/306D.ab1
- Wildtype alleles/281A.ab1
- Wildtype alleles/757A.ab1
- Wildtype alleles/804D.ab1
- Wildtype alleles/673C.ab1
- Wildtype alleles/468C.ab1
- Wildtype alleles/757C.ab1
- Wildtype alleles/281C.ab1
- Wildtype alleles/540C.ab1
- Wildtype alleles/715C.ab1
- Wildtype alleles/431D.ab1
- Wildtype alleles/348D.ab1
- Wildtype alleles/579C.ab1
- Wildtype alleles/596C.ab1
- Wildtype alleles/778C.ab1
- Wildtype alleles/739C.ab1
- Wildtype alleles/148C.ab1
- Wildtype alleles/348B.ab1
- Wildtype alleles/739D.ab1
- Wildtype alleles/562B.ab1
- Wildtype alleles/778D.ab1
- Wildtype alleles/807A.ab1
- Wildtype alleles/348C.ab1
- Wildtype alleles/579D.ab1
- Wildtype alleles/596D.ab1
- Wildtype alleles/715D.ab1
- Wildtype alleles/431C.ab1
- Wildtype alleles/562A.ab1
- Wildtype alleles/148D.ab1
- Wildtype alleles/807B.ab1
- Wildtype alleles/524C.ab1
- Wildtype alleles/143E.ab1
- Wildtype alleles/641D.ab1
- Wildtype alleles/772C.ab1
- Wildtype alleles/343C.ab1
- Wildtype alleles/499D.ab1
- Wildtype alleles/772D.ab1
- Wildtype alleles/143B.ab1
- Wildtype alleles/641C.ab1
- Wildtype alleles/524D.ab1
- Wildtype alleles/769B.ab1
- Wildtype alleles/143A.ab1
- Wildtype alleles/499C.ab1
- Wildtype alleles/769A.ab1
- Wildtype alleles/343D.ab1
