# Supplementary material for: Loss-of-function N178T variant of the human P2Y4 receptor is associated with decreased severity of coronary artery disease and improved glucose homeostasis
Source: Front Pharmacol. 2022 Dec 2;13:1049696. doi: 10.3389/fphar.2022.1049696 (PMC9755162; doi:10.3389/fphar.2022.1049696)
Supplement: Supplementary file 5 [file DataSheet2.ZIP]

Archive with 44 entries (44 files):
- Mutant alleles/674C.ab1
- Mutant alleles/224C.ab1
- Mutant alleles/182D.ab1
- Mutant alleles/244D.ab1
- Mutant alleles/382A.ab1
- Mutant alleles/224B.ab1
- Mutant alleles/571C.ab1
- Mutant alleles/42D.ab1
- Mutant alleles/382B.ab1
- Mutant alleles/224A.ab1
- Mutant alleles/571D.ab1
- Mutant alleles/244C.ab1
- Mutant alleles/182C.ab1
- Mutant alleles/674D.ab1
- Mutant alleles/224D.ab1
- Mutant alleles/42B.ab1
- Mutant alleles/42C.ab1
- Mutant alleles/182A.ab1
- Mutant alleles/127A.ab1
- Mutant alleles/127B.ab1
- Mutant alleles/326C.ab1
- Mutant alleles/127C.ab1
- Mutant alleles/127F.ab1
- Mutant alleles/326D.ab1
- Mutant alleles/411D.ab1
- Mutant alleles/411C.ab1
- Mutant alleles/99D.ab1
- Mutant alleles/816A.ab1
- Mutant alleles/587D.ab1
- Mutant alleles/267C.ab1
- Mutant alleles/572D.ab1
- Mutant alleles/482C.ab1
- Mutant alleles/816B.ab1
- Mutant alleles/267A.ab1
- Mutant alleles/482B.ab1
- Mutant alleles/267D.ab1
- Mutant alleles/587C.ab1
- Mutant alleles/773A.ab1
- Mutant alleles/99C.ab1
- Mutant alleles/99A.ab1
- Mutant alleles/773C.ab1
- Mutant alleles/773B.ab1
- Mutant alleles/482D.ab1
- Mutant alleles/572C.ab1
